# Supplementary material for: Enhanced Cytotoxicity against a Pancreatic Cancer Cell Line Combining Radiation and Gold Nanoparticles
Source: Pharmaceutics. 2024 Jul 5;16(7):900. doi: 10.3390/pharmaceutics16070900 (PMC11280324; doi:10.3390/pharmaceutics16070900)
Supplement: Supplementary file 1 [file pharmaceutics-16-00900-s001.zip]

Archive with 1 entries (1 files):
- pharmaceutics-3068910-supplementary.pdf
